# Supplementary material for: Evaluation of psychological changes using facial emotion analysis in postoperative rehabilitation treatment for patients with upper gastrointestinal cancer: A prospective study
Source: PLoS One. 2026 Jan 20;21(1):e0340914. doi: 10.1371/journal.pone.0340914 (PMC12818653; doi:10.1371/journal.pone.0340914)
Supplement: S1 File — (XLSX) [file pone.0340914.s002.xlsx]

## Sheet: Sheet1
RESID	Sex (1 is male)	AGE	Tumor location	Tumor stage	Neoadjuvant chemotherapy (1 conducted NAC)	Type of surgery	Rehabilitation session	Number of recordings	Operation time(min)	Bleeding(g)	FEV₁/FVC ratio	Hb(pre)	CRP(Pre)	Alb(pre)	Clavien-Dindo Classification	6MD(discharge)	FTSST(discharge)	Length of stay	sAA(pre)	sAA(post)	sAA(% change)	VAS(pre)	VAS(post)	VAS(% change)	Neutral(pre)	Neutral(post)	Neutral(% change)	Happy(pre)	Happy(post)	Happy(% change)	Sad(pre)	Sad(post)	Sad(% change)	Angry(pre)	Angry(post)	Angry(% change)	Surprised(pre)	Surprised(post)	Surprised(% change)
1	0	68	Esophagus	Ⅰ	0	RAMIE	11	8	495	40	72.85	12	0.02	4	0	358	15.77	16	6.5	22.5	246.154	55	51	-7.27273	49.32	31.52	-36.0908	5.87	12.64	115.332	21.93	46.37	111.446	1.12	0.49	-56.25	16.42	9.31	-43.3009
2	1	74	Esophagus	Ⅱ	1	RAMIE	10	8	556	161	71.17	9.7	0.04	4.1	0	426	11.62	15	51.5	6	-88.3495	50.5	38	-24.7525	20.29	6.16	-69.6402	6.16	8.25	33.9286	44.91	49.97	11.267	1.49	1.53	2.68456	18.28	8.07	-55.8534
3	1	77	Esophagogastric junction	Ⅱ	0	RTG	9	7	539	138	71.46	8.9	0.49	2.9	0	324	14.22	19	9	6	-33.3333	31	49	58.0645	24.85	26.3	5.83501	3.43	8.81	156.851	69.6	32.85	-52.8017	0.11	0.35	218.182	1.82	10.53	478.571
4	1	80	Esophagus	Ⅲ	1	RAMIE	13	11	479	35	68.22	12.1	0.11	4	0	614	8.08	21	5	4	-20	4	15	275	34.65	34.33	-0.923521	53.47	53.12	-0.654573	4.31	3.89	-9.74478	0.55	0.45	-18.1818	8.03	5.51	-31.3823
5	1	69	Esophagus	Ⅱ	1	RAMIE	9	7	622	26	71.01	11.1	0.1	3.9	1	304	13.22	17	6	4	-33.3333	47	40	-14.8936	61.78	51.81	-16.1379	9.68	10.01	3.40909	11.83	11.58	-2.11327	6.57	12.06	83.5616	8.31	9.79	17.8099
6	1	72	Esophagus	Ⅲ	1	RAMIE	14	11	609	371	80.31	10.4	0.04	3	0	380	12.57	39	40	46	15	50.5	51	0.990099	27.54	11.9	-56.7901	12.52	54.19	332.827	24.81	14.24	-42.6038	0.16	0.32	100	23.2	18.15	-21.7672
7	1	76	Esophagus	Ⅲ	1	RAMIE	9	5	580	80	62.28	10.5	0.29	3.7	0	432	8.34	14	15	4	-73.3333	26	18	-30.7692	38.14	26.99	-29.2344	1.75	3.65	108.571	42.12	55.52	31.8139	1.13	0.75	-33.6283	7.53	9.73	29.2165
8	1	63	Esophagus	Ⅳ	1	RAMIE	13	11	575	10	44.04	10.4	0.09	4.4	0	427	9.16	18	3	24	700	11.5	17.5	52.1739	28.8	51.22	77.8472	55.31	32.73	-40.8244	3.83	6.58	71.8016	0.09	0.29	222.222	5.37	6.04	12.4767
9	0	82	Esophagus	Ⅲ	1	RAMIE	8	7	416	8	64.75	10.4	0.03	3.5	0	N/A	N/A	13	6	3	-50	44	16	-63.6364	7.43	4.79	-35.5316	77.4	82.56	6.66667	15.01	12.66	-15.6562	0.16	0.01	-93.75	1.99	1.49	-25.1256
10	1	77	Esophagus	Ⅱ	1	RAMIE	7	6	524	34	79.85	10.5	6.85	3.1	0	N/A	12.01	13	27	56.5	109.259	49	49.5	1.02041	47.81	30.63	-35.9339	2.52	3.24	28.5714	30.1	37.83	25.6811	11.64	15.44	32.646	3.25	2.76	-15.0769
11	1	87	Stomach	Ⅰ	0	LDG	7	6	189	0	71.87	11.7	0.06	4	0	486	8.71	11	8	29	262.5	N/A	N/A	#VALUE!	30.84	25.68	-16.7315	5.49	8.13	48.0874	46.55	53.76	15.4887	2.6	1.2	-53.8462	12.23	9.8	-19.8692
12	0	71	Stomach	Ⅰ	0	LDG	11	9	247	15	82.08	11.5	2	2.8	2	N/A	N/A	17	4	15	275	N/A	N/A	#VALUE!	19.72	13.32	-32.4544	19.24	25.15	30.7173	18.02	21.69	20.3663	1.17	0.14	-88.0342	31.94	39.65	24.139
13	1	79	Stomach	Ⅱ	0	LTG	18	12	293	18	97.81	10.8	0.02	3.7	0	286	16.76	29	10.5	20	90.4762	55	49	-10.9091	21.72	26.73	23.0663	4.51	7.41	64.3016	22.01	41.08	86.6424	0.76	0.54	-28.9474	35.72	15.75	-55.9071
14	0	76	Stomach	Ⅰ	0	LDG	7	5	207	15	74.29	11.2	0.03	4.1	0	540	7.17	12	7	21	200	68	45	-33.8235	22.96	27.03	17.7265	36.62	44.41	21.2725	29	24.95	-13.9655	4.08	2.05	-49.7549	2.62	5.66	116.031
15	1	82	Stomach	Ⅲ	0	RPG	10	6	445	200	64.94	10.3	0.4	3.2	2	280	14.24	22	5	3.5	-30	47.5	44.5	-6.31579	26.71	19.58	-26.6941	15.02	17.72	17.976	37.1	37.02	-0.215633	0.05	0.06	20	12.6	15.62	23.9683
16	1	77	Stomach	Ⅰ	0	RDG	6	3	412	185	70.32	11.5	0.02	3.9	0	388	15.59	10	45	3	-93.3333	43	39	-9.30233	16.96	18.06	6.48585	38.31	29.29	-23.5448	26.65	23.9	-10.3189	0.47	0.76	61.7021	12.56	14.45	15.0478
17	0	78	Stomach	Ⅰ	1	RPG	10	6	420	10	78.96	10.7	0.41	3.6	0	352	9.11	16	12	19	58.3333	13.5	13	-3.7037	80.36	77.79	-3.19811	6.33	10.71	69.1943	4.8	6.79	41.4583	0.32	0.38	18.75	1.49	1.01	-32.2148
18	1	83	Stomach	Ⅰ	0	RTG	N/A	N/A	517	60	66.95	12.7	0.01	4.1	4a	N/A	N/A		N/A	N/A	#VALUE!	N/A	N/A	#VALUE!	N/A	N/A	#VALUE!	N/A	N/A	#VALUE!	N/A	N/A	#VALUE!	N/A	N/A	#VALUE!	N/A	N/A	#VALUE!
19	1	78	Stomach	Ⅰ	0	LPG	6	5	342	78	71.42	14.3	0.12	4.4	0	439	10.55	11	9	5	-44.4444	2	1	-50	36.53	26.26	-28.1139	17.25	39.46	128.754	40.69	28.62	-29.6633	0.07	0.45	542.857	4.16	2.58	-37.9808
20	0	75	Stomach	Ⅰ	0	RPG	5	4	340	10	65.32	14.1	0.2	4	0	405	11.17	8	18	8	-55.5556	6.5	3	-53.8462	40.7	31.77	-21.941	6.69	36.5	445.59	18.14	13.91	-23.3186	0.08	0.3	275	14.28	15.03	5.2521
21	1	71	Stomach	Ⅰ	1	RTG	6	3	372	45	74.06	11.1	0.05	3.5	0	417	12.8	10	100	117	17	21	27	28.5714	46.77	35.11	-24.9305	7.89	7.07	-10.3929	26.61	42.84	60.9921	4.13	8.79	112.833	13.97	6.97	-50.1074
22	1	81	Stomach	Ⅱ	0	RPG	8	3	378	150	90.59	12.3	5.35	3.6	0	N/A	N/A	10	25	4	-84	51	37	-27.451	56.67	71.83	26.7514	0.79	5.76	629.114	32.06	14.36	-55.209	0.05	0.01	-80	10.6	4.5	-57.5472
23	0	85	Stomach	Ⅲ	0	LDG	14	11	246	29	63.04	10.2	0.55	3.6	2	370	10.75	19	4	3	-25	23	25	8.69565	18.05	21.22	17.5623	1.39	11.59	733.813	56.64	55.31	-2.34816	0.9	0.64	-28.8889	8.25	10.39	25.9394
24	1	63	Stomach	Ⅲ	1	RTG	7	6	605	38	61.74	10.2	0.04	3.4	0	484	6.79	14	5.5	16	190.909	19	13.5	-28.9474	35.1	34.35	-2.13675	32.68	21.76	-33.4149	24.05	31.22	29.8129	0.67	0.54	-19.403	9.93	6.49	-34.6425
25	1	64	Stomach	Ⅲ	0	LDG	21	13	239	10	81.11	13.9	0.41	4	2	631	6.22	35	4	4	0	20	14	-30	38.69	54.7	41.3802	29.82	20.13	-32.495	5.9	9.43	59.8305	0.58	0.49	-15.5172	16.64	15.33	-7.8726
26	1	74	Stomach	Ⅰ	0	LDG	6	4	163	10	73.95	12.3	2.4	4	0	449	8.91	10	31	160.5	417.742	4.5	0	-100	51.66	14.19	-72.5319	22.37	47.53	112.472	14.42	12.49	-13.3842	0.78	0.21	-73.0769	3.4	9.98	193.529
27	1	65	Stomach	Ⅲ	1	PD	52	11	517	132	73.47	10.2	0.18	3.1	2	417	7.93	82	15	20	33.3333	24	46	91.6667	23.06	25.15	9.06331	38.07	42.64	12.0042	30.25	22.63	-25.1901	1.8	0.84	-53.3333	2.86	1.32	-53.8462
28	0	82	Stomach	Ⅱ	0	RDG	8	5	364	40	73.51	11.9	0.02	3.7	0	401	9.89	14	3	2	-33.3333	21	13	-38.0952	44.02	49.45	12.3353	26.39	14.58	-44.7518	33.06	31.13	-5.83787	0.64	0.26	-59.375	4.21	3.31	-21.3777
29	0	75	Stomach	Ⅱ	0	RDG	9	8	337	10	75.13	12.2	0.27	3.5	0	435	7.64	12	3	35	1066.67	25.5	22.5	-11.7647	22.19	22.66	2.11807	19.48	18.48	-5.13347	45.89	53.98	17.6291	1.04	0.68	-34.6154	5.6	1.74	-68.9286
30	1	72	Esophagogastric junction	Ⅰ	0	RPG	7	5	456	120	77.12	13.2	0.18	4.2	0	359	11.9	10	6	3	-50	38	26	-31.5789	26.14	27.3	4.43764	15.03	25.42	69.1284	16.28	3.81	-76.5971	4.87	4.52	-7.18686	19.57	28.11	43.6382
31	0	71	Stomach	Ⅱ	0	RPG	7	5	315	10	80.07	12.8	0.02	4.1	0	469	7.64	13	2	2	0	59	26	-55.9322	24.6	18.78	-23.6585	44.19	62.64	41.7515	15.26	10.93	-28.3748	0.08	0.23	187.5	9.91	1.93	-80.5247
32	1	74	Stomach	Ⅰ	0	RDG	6	4	291	10	68.64	13.3	0.02	4	0	539	6.87	9	18	3.5	-80.5556	27.5	27.5	0	10	6.98	-30.2	0.38	14.22	3642.11	70.38	74.29	5.55556	1.25	0.17	-86.4	16.21	2.15	-86.7366

## Sheet: Fig1
Neutral	Happy	Sad	Angry	Surprised
69.2489	0.315909	3.22802	16.0309	11.1763		Values are exported software outputs used to generate the figure 1.
56.3068	0.417397	1.45118	6.86636	34.9583
81.7047	2.00057	0.248015	2.363	13.6837
45.0271	34.6978	0.274791	2.59325	17.4071
1.16753	26.1963	0.820169	4.95847	66.8575
4.04158	26.1558	1.57931	1.00742	67.2159
17.4943	23.7198	40.5643	17.9919	0.229699
13.4523	0.394601	0.406202	70.3626	15.3843
15.8135	74.2307	0.0490226	3.23731	6.6695
42.3705	8.01103	11.3165	19.2419	19.0601
0.948933	79.1341	0.0152346	0.21672	19.685
31.8891	2.30529	0.865549	3.41331	61.5267
1.99326	86.3466	0.311928	1.01381	10.3344
5.83659	72.0804	0.0387837	0.139208	21.905
4.9952	0.303181	49.0125	44.4346	1.25453
37.7299	0.87829	3.09751	9.91685	48.3775
41.7089	15.1402	1.35174	15.7599	26.0392
24.8293	71.6666	0.145186	1.81909	1.5398
33.3225	13.5433	8.909	32.1052	12.1199
4.29112	92.9445	1.51224	0.0527595	1.19935
22.8998	34.0553	24.7887	13.2587	4.99752
12.2458	2.65547	2.56097	1.30347	81.2342
16.7021	0.785635	79.3848	2.7201	0.407421
12.494	22.2816	29.712	33.1438	2.36859
13.5597	1.16064	0.303354	3.54203	81.4343
15.9975	0.210745	65.8161	16.8128	1.16286
8.27705	27.4015	36.0647	27.6534	0.603351
13.834	1.75627	80.5262	3.67032	0.213221
2.89465	88.6651	4.1597	2.58272	1.6978
3.40451	2.13226	79.0524	15.0507	0.360159
27.8152	69.0307	1.44812	0.120387	1.58563
86.305	3.99614	5.12665	2.68095	1.89131
69.2489	0.315909	3.22802	16.0309	11.1763
